# Supplementary material for: New Marine Fungal Deoxy-14,15-Dehydroisoaustamide Resensitizes Prostate Cancer Cells to Enzalutamide
Source: Mar Drugs. 2023 Jan 14;21(1):54. doi: 10.3390/md21010054 (PMC9861654; doi:10.3390/md21010054)
Supplement: Supplementary file 1 [file marinedrugs-21-00054-s001.zip]

Archive with 1 entries (1 files):
- marinedrugs-2122547-supplementary.pdf
